# Supplementary material for: P2Y12 Inhibitor Monotherapy after Percutaneous Coronary Intervention
Source: J Cardiovasc Dev Dis. 2022 Oct 6;9(10):340. doi: 10.3390/jcdd9100340 (PMC9604207; doi:10.3390/jcdd9100340)
Supplement: Supplementary file 1 [file jcdd-09-00340-s001.zip]

Archive with 1 entries (1 files):
- jcdd-1937575-supplementary.pdf
